# Supplementary material for: The Dynamic Relationship between the Intention and Final Decision for the COVID-19 Booster: A Study among Students and Staff at the University of Liège, Belgium
Source: Vaccines (Basel). 2022 Sep 6;10(9):1485. doi: 10.3390/vaccines10091485 (PMC9501467; doi:10.3390/vaccines10091485)
Supplement: Supplementary file 1 [file vaccines-10-01485-s001.zip]

Archive with 1 entries (1 files):
- vaccines-1871099-supplementary.pdf
